# Supplementary material for: micronuclAI enables automated quantification of micronuclei for assessment of chromosomal instability
Source: Commun Biol. 2025 Mar 4;8:361. doi: 10.1038/s42003-025-07796-4 (PMC11880189; doi:10.1038/s42003-025-07796-4)
Supplement: Supplementary file 4 — Supplementary Data [file 42003_2025_7796_MOESM4_ESM.xlsx]

## Sheet: H358
file	modification	cell_line	time	cells_manual	micronuclei_manual	cells_stardist_prediction	micronuclei_stardist_prediction	mn ratio manual	mn ratio auto	differrence	MSE	RMSE	MAE	R2	Accuracy	Avg. Accuracy	file	Pearson's corr
24h_combined_071023-01-Stitching-03_s01.tif	H358	H358	24h	1295	42	1274	39	0.0324324	0.0306122	0.00182019	1.88479e-05	0.00434141	0.00240706	0.893801	94.3878	91.0217	s01	0.945411
24h_combined_071023-01-Stitching-03_s02.tif	H358	H358	24h	1221	19	1140	18	0.015561	0.0157895	0.000228458					98.5319		s02
24h_combined_071023-01-Stitching-03_s03.tif	H358	H358	24h	1267	58	1192	47	0.0457774	0.0394295	0.0063479					86.1331		s03
24h_combined_071023-01-Stitching-03_s04.tif	H358	H358	24h	1446	51	1369	58	0.0352697	0.0423667	0.00709698					79.878		s04
24h_combined_071023-01-Stitching-03_s06.tif	H358	H358	24h	1336	38	1279	40	0.0284431	0.0312744	0.00283132					90.0457		s06
24h_combined_071023-01-Stitching-03_s09.tif	H358-GFP	H358	24h	1043	53	988	49	0.050815	0.0495951	0.00121982					97.5995		s09
24h_combined_071023-01-Stitching-03_s12.tif	H358-GFP	H358	24h	989	48	939	43	0.0485339	0.0457934	0.00274048					94.3535		s12
24h_combined_071023-01-Stitching-03_s14.tif	H358-dnMCAK	H358	24h	1010	38	949	29	0.0376238	0.0305585	0.00706528					81.2212		s14
24h_combined_071023-01-Stitching-03_s16.tif	H358-dnMCAK	H358	24h	1065	68	1018	60	0.0638498	0.0589391	0.00491067					92.309		s16
24h_combined_071023-01-Stitching-03_s17.tif	H358-dnMCAK	H358	24h	1058	46	1037	47	0.0434783	0.045323	0.00184479					95.757		s17

## Sheet: u2os
file	cells_manual	micronuclei_manual	cells_stardist_prediction	micronuclei_stardist_prediction	mn ratio manual	mn ratio auto	differrence	MSE	RMSE	MAE	R2	Accuracy	Avg. Accuracy	Pearson Correlation
A02s1	103	5	104	3	0.0485437	0.0288462	0.0196975	0.0107324	0.103597	0.0951547	0.948421	59.4231	84.8056	0.973869
A06s6	72	7	68	6	0.0972222	0.0882353	0.00898693					90.7563
A09s1	149	9	151	9	0.0604027	0.0596026	0.000800036					98.6755
A12s7	19	23	31	21	1.21053	0.677419	0.533107					55.9607
A15s5	125	10	126	9	0.08	0.0714286	0.00857143					89.2857
A16s2	87	10	87	9	0.114943	0.103448	0.0114943					90
A16s3	109	12	113	12	0.110092	0.106195	0.00389705					96.4602
A18s1	100	8	100	7	0.08	0.07	0.01					87.5
A20s4	122	12	123	15	0.0983607	0.121951	0.0235906					76.0163
A21s1	73	6	71	6	0.0821918	0.084507	0.00231526					97.1831
A22s8	88	5	90	7	0.0568182	0.0777778	0.0209596					63.1111
A24s9	50	7	51	5	0.14	0.0980392	0.0419608					70.028
B02s9	59	9	63	9	0.152542	0.142857	0.00968523					93.6508
B04s2	105	12	112	13	0.114286	0.116071	0.00178571					98.4375
B04s4	91	19	94	20	0.208791	0.212766	0.00397475					98.0963
B05s5	105	12	106	12	0.114286	0.113208	0.00107817					99.0566
B12s2	108	13	110	14	0.12037	0.127273	0.00690236					94.2657
B12s9	99	11	102	11	0.111111	0.107843	0.00326797					97.0588
B17s7	104	11	102	10	0.105769	0.0980392	0.00773002					92.6916
B19s7	84	8	88	8	0.0952381	0.0909091	0.004329					95.4545
B20s2	84	8	84	5	0.0952381	0.0595238	0.0357143					62.5
B21s3	179	8	182	12	0.0446927	0.0659341	0.0212413					52.4725
B21s4	104	9	100	8	0.0865385	0.08	0.00653846					92.4444
B21s7	108	6	107	6	0.0555556	0.0560748	0.000519211					99.0654
B22s6	68	13	68	12	0.191176	0.176471	0.0147059					92.3077
B22s8	70	6	71	4	0.0857143	0.056338	0.0293763					65.7277
B23s1	72	17	73	19	0.236111	0.260274	0.0241629					89.7663
B24s9	38	5	38	7	0.131579	0.184211	0.0526316

## Sheet: KPKL
sample	patch	cell_line	size	cells_manual	micronuclei_manual	cells_stardist_prediction	micronuclei_stardist_prediction	mn ratio manual	mn ratio auto	differrence	MSE	RMSE	MAE	R2	Accuracy	Avg. Accuracy	file	Pearson's
s01	39	KL	1024	680	58	701	56	0.0852941	0.0798859	0.00540824	4.37936e-05	0.00661767		0.942513	93.6593	92.3111	s01_39	0.972518
s01	51	KL	1024	868	62	887	64	0.0714286	0.0721533	0.000724754					98.9853		s01_51
s01	9	KL	1024	620	30	619	25	0.0483871	0.0403877	0.00799937					83.468		s01_09
s03	28	KL	1024	1041	77	1068	85	0.0739673	0.079588	0.00562068					92.4011		s03_28
s03	45	KL	1024	698	55	703	57	0.0787966	0.0810811	0.00228452					97.1007		s03_45
s07	30	KP	1024	783	29	758	28	0.037037	0.0369393	9.77231e-05					99.7361		s07_30
s07	7	KP	1024	843	26	810	29	0.0308422	0.0358025	0.00496024					83.9174		s07_07
s10	2	KP	1024	756	35	742	36	0.0462963	0.0485175	0.00222122					95.2022		s10_02
s10	32	KP	1024	681	78	682	68	0.114537	0.0997067	0.0148307					87.0517		s10_32
s10	52	KP	1024	776	45	773	45	0.0579897	0.0582147	0.000225057					99.6119		s10_52
